# Supplementary material for: Efficacy of Nx4 to Reduce Plasma Cortisol and Gastrin Levels in Norwegian Sled Dogs During an Exercise Induced Stress Response: A Prospective, Randomized, Double Blinded, Placebo-Controlled Cohort Study
Source: Front Vet Sci. 2021 Oct 26;8:741459. doi: 10.3389/fvets.2021.741459 (PMC8576320; doi:10.3389/fvets.2021.741459)
Supplement: Supplementary file 4 [file Data_Sheet_1.xlsx]

<?xml version="1.0" encoding="utf-8"?><Error><Code>AuthenticationFailed</Code><Message>Server failed to authenticate the request. Make sure the value of Authorization header is formed correctly including the signature.
RequestId:3f8f65a4-a01e-0010-7f5b-c63853000000
Time:2021-10-21T09:11:59.8034886Z</Message><AuthenticationErrorDetail>Signed expiry time [Thu, 21 Oct 2021 09:11:44 GMT] must be after signed start time [Thu, 21 Oct 2021 09:11:59 GMT]</AuthenticationErrorDetail></Error>
